# Supplementary material for: Relaxing restrictions at the pace of vaccination increases freedom and guards against further COVID-19 waves
Source: PLoS Comput Biol. 2021 Sep 2;17(9):e1009288. doi: 10.1371/journal.pcbi.1009288 (PMC8412259; doi:10.1371/journal.pcbi.1009288)
Supplement: S2 Table — The averages are to be understood across the eligible (16+) population. For German data see Table 2 in the main text. Finnish and Czech data are to be found in S1 and S3 Tables respectively. (XLSX) [file pcbi.1009288.s016.xlsx]

## Sheet: Italy
Group ID	Age group	Eligible fraction	minimal uptake	mid uptake (default)	maximal uptake	Population fraction [28]
1	0-19	0.2 (16+)	0.59	0.74	0.88	0.2
2	20-39	1	0.64	0.77	0.89	0.28
3	40-59	1	0.69	0.8	0.9	0.28
4	60-69	1	0.75	0.83	0.91	0.11
5	70-79	1	0.8	0.86	0.92	0.09
6	>80	1	0.85	0.89	0.93	0.05
average			0.7	0.8	0.9
