# Supplementary material for: Relaxing restrictions at the pace of vaccination increases freedom and guards against further COVID-19 waves
Source: PLoS Comput Biol. 2021 Sep 2;17(9):e1009288. doi: 10.1371/journal.pcbi.1009288 (PMC8412259; doi:10.1371/journal.pcbi.1009288)
Supplement: S3 Table — Finnish and Italian data are to be found in S3 and S2 Tables respectively. (XLSX) [file pcbi.1009288.s017.xlsx]

## Sheet: Czech Rep
Group ID	Age group	Eligible fraction	minimal uptake	mid uptake (default)	maximal uptake	Population fraction [28]
1	0-19	0.2 (16+)	0.6	0.74	0.88	0.23
2	20-39	1	0.65	0.77	0.89	0.29
3	40-59	1	0.7	0.8	0.9	0.27
4	60-69	1	0.75	0.83	0.91	0.11
5	70-79	1	0.8	0.86	0.92	0.07
6	>80	1	0.85	0.89	0.93	0.03
average			0.7	0.8	0.9
